# Supplementary material for: Sex Chromosomes and Master Sex-Determining Genes in Turtles and Other Reptiles
Source: Genes (Basel). 2021 Nov 19;12(11):1822. doi: 10.3390/genes12111822 (PMC8622242; doi:10.3390/genes12111822)
Supplement: Supplementary file 1 [file genes-12-01822-s001.zip › Table S1.xlsx]

## Sheet: Feuil1
Colonne1	Clade	Family	Species or group of species	Heterogamy	GGA chromosome	Candidate for MSD gene
Turtles	Pleurodira	Chelidae	Chelidae	XY
Turtles	Trionychia	Trionychidae	Trionychidae	ZW	GGA15
Turtles	Americhelydia	Kinosternidae	Staurotypus	XY	GGAZ	Dmrt1
Turtles	Testudinoidea	Geoemydidae	Siebenrockiella crassicollis	XY	GGA5	Wt1
Turtles	Testudinoidea	Emydidae	Glyptemys	XY	GGA5 & GGA26	Wt1
Lizards	Dibamidae	Dibamidae	Dibamus novaeguineae	XY
Lizards	Gekkota	Gekkonidae	Christinus marmoratus	ZW	GGA4p & GGA23	Sox3, AtrX, Ar, Rspo1
Lizards	Gekkota	Gekkonidae	Paroedura p.p. (picta & others)	GSD
Lizards	Gekkota	Gekkonidae	Paroedura p.p. (stumpffi & others)	ZW	GGA4p & GGA15	Sox3, AtrX, Ar
Lizards	Gekkota	Gekkonidae	Hemidactylus (turcicus, mabouia & others)	XY
Lizards	Gekkota	Gekkonidae	Hemidactylus (frenatus & others)	ZW
Lizards	Gekkota	Gekkonidae	Cyrtodactylus pharbaungensis (& pubisulcus?)	ZW	GGA10
Lizards	Gekkota	Gekkonidae	Cyrtodactylus chaunghanakwaensis	XY
Lizards	Gekkota	Gekkonidae	Gehyra (and Dixonius & Heteronotia?)	ZW
Lizards	Gekkota	Gekkonidae	Gekko hokouensis	ZW	GGAZ	Dmrt1
Lizards	Gekkota	Gekkonidae	Gekko gecko (& japonicus?)	XY
Lizards	Gekkota	Phyllodactylidae	Phyllodactylus wirshingi (& lanei?)(Thecadactylus?)	ZW	GGAZ	Dmrt1
Lizards	Gekkota	Sphaerodactylidae	Aristelliger	ZW	GGA2 & GGA33	CTNNB1, SRD5A1
Lizards	Gekkota	Sphaerodactylidae	Sphaerodactylus	XY
Lizards	Gekkota	Sphaerodactylidae	Gonatodes humeralis	XY
Lizards	Gekkota	Eublepharidae	Coleonyx p.p. (elegans & mitratus)	X1X2Y	GGA1,GGA6 & GGA11
Lizards	Gekkota	Eublepharidae	Coleonyx p.p. (brevis & variegatus)	GSD
Lizards	Gekkota	Diplodactylidae	Correlophus ciliatus	ZW
Lizards	Gekkota	Carphodactylidae	Saltuarius	ZW	GGA17, GGA22 & GGA24
Lizards	Gekkota	Carphodactylidae	Underwoodisaurus milii & Nephrurus	ZW	GGA10 & GGA17
Lizards	Gekkota	Pygopodidae	Aprasia, Delma, Pygopus & Lialis	XY & X1X2Y	GGA4q
Lizards	Scinciformata	Xantusiidae	Xantusia henshawi	ZW	GGA7, GGA12 & GGA18	Cbx2, Sox9
Lizards	Scinciformata	Scincidae	Scincidae (except Scincella melanostica)	XY	GGA1	PPP1R12A
Lizards	Scinciformata	Scincidae	Scincella melanostica	ZW
Lizards	Laterata	Gymnophthalmidae & Teiidae	Gymnophthalmidae & Teiidae	XY
Lizards	Laterata	Bipedidae	Bipes tridactylus	ZW
Lizards	Laterata	Lacertidae	Lacertidae	ZW	GGA4p & GGA17	Sox3, AtrX, Ar
Lizards	Anguimorpha	Helodermatidae, Varanidae, Anguidae	Helodermatidae, Varanidae, Anguidae	ZW	GGA28	Amh
Lizards	Anodonta	Chamaeleonidae	Furcifer	ZW & Z1Z2W	4p
Lizards	Anodonta	Chamaeleonidae	Chamaeleo	XY	Z?	Dmrt1?
Lizards	Anodonta	Agamidae	Phrynocephalus vlangalii	ZW
Lizards	Anodonta	Agamidae	Pogona vitticeps & barbata, Diporiphora nobbi	ZW	GGA17 & GGA23	Nr5A1
Lizards	Anodonta	Agamidae	Ctenophorus fordi	ZW
Lizards	Pleurodonta	Pleurodonta except Corytophanidae	Pleurodonta except Corytophanidae	XY	GGA15	PPP1CC
Lizards	Pleurodonta	Corytophanidae	Corytophanidae	XY	GGA17	Ehmt1Y, Nr5A1
Snakes	Caenophidia	Caenophidia	Caenophidia	ZW	GGA2 & GGA27
Snakes	Pythonoidea	Pythonidae	Python bivittatus & regius	XY	GGA2 & GGA27
Snakes	Booidea	Boidae	Boa constrictor & imperator	XY
Snakes	Booidea	Sanziniidae	Acrantophis sp. cf. dumerili	ZW
Snakes	Scolecophidia	Leptotyphlopidae	Myriopholis macrorhyncha	ZW?
